# Supplementary material for: Dual synthesis pathways of scaRNA28 via intronic processing of transformation/transcription domain-associated protein transcripts and a novel independent transcription unit
Source: RNA Biol. 2025 May 30;22(1):1–12. doi: 10.1080/15476286.2025.2513133 (PMC12150615; doi:10.1080/15476286.2025.2513133)
Supplement: Supplemental Material [file KRNB_A_2513133_SM4835.zip]

Archive with 15 entries (15 files):
- Sup_Table_S3.jpg
- Supple_FigS4.jpg
- Sup_Table_S5.jpg
- Supple_FigS3.jpg
- Supple_FigS2.jpg
- Sup_Table_S1.jpg
- Supple_FigS3-2.jpg
- Supple_FigS1.jpg
- Supple_FigS6.jpg
- Sup_Table_S2-2.jpg
- Supple_FigS5.jpg
- Sup_Table_S4.jpg
- Supple_FigS8.jpg
- Supple_FigS7.jpg
- Sup_Table_S2.jpg
